# Supplementary material for: 24-h Urinary Calcium Excretion and Renal Outcomes in Hospitalized Patients with and without Chronic Kidney Disease
Source: J Clin Med. 2023 Jul 11;12(14):4600. doi: 10.3390/jcm12144600 (PMC10380443; doi:10.3390/jcm12144600)
Supplement: Supplementary file 1 [file jcm-12-04600-s001.zip]

Archive with 1 entries (1 files):
- jcm-2428804-supplementary.pdf
